# Supplementary material for: Influence of Plant Community Composition on Biomass Production in Planted Grasslands
Source: PLoS One. 2015 May 27;10(5):e0125758. doi: 10.1371/journal.pone.0125758 (PMC4446319; doi:10.1371/journal.pone.0125758)
Supplement: S1 Table — C is the coefficient of conservatism used to calculate FQI. (XLSX) [file pone.0125758.s001.xlsx]

## Sheet: Table S1
				2008 Plots (n=160)			2009 Plots (n=139)
				Mean Percent Cover			Mean Percent Cover
Species	Species code	C†	Growth Form	When Present	All Plots		When Present	All Plots
Acer negundo L.	ACNE2	0	Tree	0.5 ± 0.000	0.003 ± 0.003		1.5 ± 0.000	0.010 ± 0.010
Achillea millefolium L.	ACMI2	1	Forb	1.7 ± 0.103	0.161 ± 0.124		3.2 ± 0.641	0.278 ± 0.172
Allium cernuum Roth	ALCE2	7	Forb	0.5 ± 0.000	0.003 ± 0.003		0.5 ± 0.000	0.007 ± 0.006
Ambrosia artemisiifolia L.	AMAR2	0	Forb	0.8 ± 0.300	0.076 ± 0.055		2.9 ± 2.378	0.760 ± 0.707
Andropogon gerardii Vitman	ANGE	4	Grass	23.3 ± 4.132	9.503 ± 2.405		25.7 ± 4.520	12.926 ± 2.668
Anemone cylindrica A. Gray	ANCY	6	Forb	1.5 ± 0.000	0.027 ± 0.015		1.3 ± 0.750	0.067 ± 0.047
Anemone virginiana L.	ANVI3	5	Forb	1.5 ± 0.000	0.073 ± 0.076		1.3 ± 0.750	0.110 ± 0.101
Apocynum cannabinum L.	APCA	3	Forb	1.5 ± 0.000	0.010 ± 0.011		0.7 ± 0.167	0.067 ± 0.028
Apocynum sibiricum Jacq.	APSI	3	Forb	1.5 ± 0.577	0.042 ± 0.032		0	0
Arabis glabra L. Bernh	ARGL	5	Forb	2.8 ± 2.333	0.055 ± 0.047		0.5 ± 0.000	0.007 ± 0.006
Arctium minus Bernh*	ARMI2	0	Forb	1.0 ± 0.500	0.012 ± 0.010		0.5 ± 0.000	0.003 ± 0.003
Arnoglossum atriplicifolium (L.) H. Rob.	ARAT	4	Forb	2.5 ± 0.000	0.030 ± 0.032		3.5 ± 0.000	0.047 ± 0.044
Artemisia ludoviciana Nutt.	ARLU	3	Forb	1.4 ± 0.000	0.067 ± 0.070		1.9 ± 0.000	0.090 ± 0.086
Asclepias syriaca L.	ASSY	1	Forb	2.0 ± 0.407	0.498 ± 0.223		2.6 ± 0.845	0.564 ± 0.292
Asclepias tuberosa L.	ASTU	6	Forb	0.5 ± 0.000	0.003 ± 0.003		0	0
Asclepias verticillata L.	ASVE	2	Forb	0	0		0.5 ± 0.000	0.010 ± 0.010
Symphyotrichum ericoides (L.) G.L. Nesom	SYER	4	Forb	1.5 ± 0.000	0.009 ± 0.000		2.5 ± 0.000	0.033 ± 0.032
Symphyotrichum puniceum (L.) Á. Löve & D. Löve	SYPU	6	Forb	10.0 ± 4.349	0.242 ± 0.145		7.5 ± 0.000	0.100 ± 0.064
Symphyotrichum laeve (L.) Á. Löve & D. Löve	SYLAC	6	Forb	3.4 ± 1.564	0.197 ± 0.128		4.2 ± 1.877	0.367 ± 0.247
Symphyotrichum lanceolatum (Willd.) G.L. Nesom	SYLA6	4	Forb	4.1 ± 2.063	0.345 ± 0.310		2.0 ± 0.467	0.311 ± 0.168
Symphyotrichum lateriflorum (L.) Á. Löve & D. Löve	SYLA4	3	Forb	4.0 ± 1.167	0.291 ± 0.214		2.1 ± 0.868	0.074 ± 0.044
Symphyotrichum novae-angliae (L.) G.L. Nesom	SYNO2	3	Forb	5.4 ± 1.188	0.527 ± 0.380		2.6 ± 0.750	0.403 ± 0.243
Symphyotrichum oblongifolium (Nutt.) G.L. Nesom	SYOB	6	Forb	3.2 ± 0.000	0.058 ± 0.000		0	0
Symphyotrichum oolentangiense (Riddell) G.L. Nesom	SYOO	5	Forb	0.5 ± 0.000	0.003 ± 0.000		1.8 ± 0.000	0.037 ± 0.035
Symphyotrichum pilosum (Willd.) G.L. Nesom	SYPI2	1	Forb	3.0 ± 1.192	0.751 ± 0.225		2.7 ± 0.788	1.071 ± 0.351
Symphyotrichum sp.	SY		Forb	1.0 ± 0.500	0.012 ± 0.010		0	0
Astragalus canadensis L.	ASCA11	8	Forb	0.5 ± 0.000	0.003 ± 0.003		0.5 ± 0.000	0.003 ± 0.003
Athyrium filix-femina (L.) Roth	ATFI	5	Fern	1.5 ± 0.000	0.009 ± 0.010		1.5 ± 0.000	0.010 ± 0.010
Baptisia alba (L.) Vent	BAAL	8	Forb	2.3 ± 1.167	0.064 ± 0.047		4.3 ± 1.965	0.263 ± 0.183
Barbarea vulgaris W.T. Aiton *	BAVU	0	Forb	1.4 ± 0.568	0.100 ± 0.066		0.7 ± 0.136	0.100 ± 0.041
Berteroa incana (L.) DC.*	BEIN2	0	Forb	0	0		0.5 ± 0.000	0.003 ± 0.003
Bouteloua curtipendula (Michx.) Torr.	BOCU	6	Grass	4.1 ± 2.262	0.303 ± 0.281		1.8 ± 0.333	0.093 ± 0.060
Brassicaceae sp	BR		Forb	0.5 ± 0.000	0.006 ± 0.006		0	0
Bromus inermis Leyss.*	BRIN2	0	Grass	11.2 ± 2.599	1.991 ± 1.039		7.2 ± 3.504	2.224 ± 1.439
Bromus arvensis L.*	BRAR5	0	Grass	7.5 ± 0.000	0.045 ± 0.048		0.5 ± 0.000	0.007 ± 0.004
Bromus tectorum L.*	BRTE	0	Grass	0.5 ± 0.000	0.003 ± 0.003		0	0
Calystegia sepium (L.) R. Br.	CASE13	2	Herb. Vine	0.9 ± 0.195	0.114 ± 0.101		0.7 ± 0.000	0.057 ± 0.054
Carduus acanthoides L.*	CAAC	0	Forb	9.0 ± 8.500	0.112 ± 0.111		1.0 ± 0.500	0.017 ± 0.011
Carum carvi L.*	CACA19	0	Forb	7.5 ± 0.000	0.045 ± 0.048		2.8 ± 0.000	0.061 ± 0.058
Cerastium fontanum Baumg.*	CEFO2	0	Forb	0.5 ± 0.000	0.021 ± 0.012		0.8 ± 0.158	0.073 ± 0.034
Chamaecrista fasciculata (Michx.) Greene	CHFA2	3	Forb	0.5 ± 0.000	0.012 ± 0.013		1.0 ± 0.000	0.013 ± 0.013
Chenopodium album L.*	CHAL7	0	Forb	0.5 ± 0.000	0.003 ± 0.000		0.5 ± 0.000	0.003 ± 0.003
Circaea lutetiana L.	CILU	2	Forb	3.5 ± 0.000	0.021 ± 0.022		3.5 ± 0.000	0.025 ± 0.024
Circium sp 1	CI1		Forb	1.0 ± 0.000	0.014 ± 0.015		0	0
Circium sp 3	CI3		Forb	0.5 ± 0.000	0.009 ± 0.010		0	0
Cirsium arvense (L.) Scop.*	CIAR4	0	Forb	3.1 ± 0.993	1.303 ± 0.513		1.9 ± 0.502	0.620 ± 0.222
Cirsium vulgare (Savi) Ten.*	CIVU	0	Forb	1.0 ± 0.500	0.014 ± 0.011		0	0
Convolvulus arvensis L.*	COAR4	0	Herb. Vine	0.6 ± 0.060	0.081 ± 0.051		0.6 ± 0.111	0.046 ± 0.034
Conyza canadensis (L.) Cronquist	COCA5	0	Forb	0.9 ± 0.189	0.101 ± 0.068		2.0 ± 0.867	0.100 ± 0.067
Coreopsis lanceolata L.	COLA5	8	Forb	0.8 ± 0.000	0.015 ± 0.016		2.0 ± 0.000	0.027 ± 0.025
Coreopsis palmata Nutt.	COPA10	8	Forb	2.2 ± 0.000	0.079 ± 0.083		3.5 ± 0.000	0.140 ± 0.133
Cornus racemosa Lam.	CORA6	2	Shrub	0.5 ± 0.000	0.006 ± 0.004		0.5 ± 0.000	0.003 ± 0.003
Coronilla varia (L.) Lassen*	SEVA4	0	Forb	42.8 ± 42.250	0.519 ± 0.540		3.5 ± 0.000	0.023 ± 0.022
Craetegus sp	CR		Shrub	0.5 ± 0.000	0.003 ± 0.003		0.5 ± 0.000	0.007 ± 0.007
Dactylis glomerata L.*	DAGL	0	Grass	0.5 ± 0.000	0.003 ± 0.003		1.5 ± 0.000	0.010 ± 0.010
Dalea candida Michx. Ex Willd	DACA7	8	Forb	2.8 ± 0.000	0.052 ± 0.054		2.8 ± 0.000	0.057 ± 0.054
Dalea purpurea Vent.	DAPU5	7	Forb	2.0 ± 1.167	0.073 ± 0.061		1.8 ± 0.667	0.090 ± 0.065
Daucus carota L.*	DACA6	0	Forb	3.4 ± 1.288	1.369 ± 0.643		1.7 ± 0.653	0.697 ± 0.279
Desmodium canadense (L.) DC.	DECA7	4	Forb	4.2 ± 0.672	0.327 ± 0.171		3.8 ± 1.267	0.377 ± 0.193
Desmodium illinoense A. Gray	DEIL	7	Forb	1.3 ± 0.382	0.097 ± 0.088		1.7 ± 0.000	0.067 ± 0.064
Dianthus armeria L.*	DIAR	0	Forb	0.5 ± 0.000	0.003 ± 0.003		0	0
Dodecatheon meadia L.	DOME	7	Forb	0.8 ± 0.000	0.018 ± 0.000		0.8 ± 0.000	0.050 ± 0.048
Echinacea pallida Nutt.	ECPA	7	Forb	1.7 ± 0.154	0.152 ± 0.149		1.0 ± 0.462	0.180 ± 0.154
Elymus canadensis L.	ELCA4	4	Grass	5.6 ± 3.107	0.785 ± 0.772		5.8 ± 4.269	0.880 ± 0.829
Elymus virginicus L.	ELVI3	6	Grass	3.5 ± 0.000	0.021 ± 0.022		37.5 ± 0.000	0.250 ± 0.238
Elytrigia repens (L.) Gould*	ELRE4	0	Grass	1.6 ± 0.445	0.145 ± 0.056		1.6 ± 0.363	0.099 ± 0.045
Epilobium coloratum Biehler	EPCO	3	Forb	0.5 ± 0.000	0.006 ± 0.006		0.8 ± 0.250	0.030 ± 0.025
Erigeron annuus (L.) Pers.	ERAN	0	Forb	2.5 ± 0.627	1.242 ± 0.423		1.6 ± 0.351	0.774 ± 0.242
Erigeron strigosus Muhl. Ex Willd.	ERST3	2	Forb	1.3 ± 0.833	0.052 ± 0.048		0	0
Eryngium yuccifolium Michx.	ERYU	8	Forb	4.0 ± 1.430	0.291 ± 0.082		2.7 ± 0.567	0.190 ± 0.097
Euphrasia stricta D. Wolff ex J.F. Lehm. *	EUST7	0	Forb	0.5 ± 0.000	0.009 ± 0.010		0	0
forb 4	F4	--	Forb	0	0		0.5 ± 0.000	0.003 ± 0.003
forb 5	F5	--	Forb	0	0		0.5 ± 0.000	0.010 ± 0.010
Fragaria virginiana Duchesne	FRVI	1	Forb	17.5 ± 0.000	0.106 ± 0.111		19.0 ± 18.500	0.271 ± 0.255
Galium aparine L.	GAAP2	2	Forb	0.5 ± 0.000	0.003 ± 0.003		0.5 ± 0.000	0.010 ± 0.007
Galium asprellum Michx.	GAAS2	7	Forb	1.2 ± 0.333	0.024 ± 0.018		0.8 ± 0.333	0.028 ± 0.016
Geum aleppicum Jacq.	GEAL3	3	Forb	1.7 ± 0.656	0.082 ± 0.046		1.1 ± 0.170	0.131 ± 0.041
Geum canadense Jacq.	GECA7	2	Forb	2.5 ± 1.000	0.049 ± 0.032		0.5 ± 0.000	0.003 ± 0.003
Pseudognaphalium obtusifolium (L.) Hilliard & B.L. Burtt	PSOB3	3	Forb	0	0		0.8 ± 0.000	0.017 ± 0.016
Helianthus grosseserratus M. Martens	HEGR4	2	Forb	5.0 ± 4.500	0.121 ± 0.120		4.4 ± 3.917	0.337 ± 0.310
Helianthus pauciflorus Nutt.	HEPA19	7	Forb	3.3 ± 0.200	0.209 ± 0.197		4.3 ± 0.750	0.357 ± 0.316
Heliopsis helianthoides (L.) Sweet	HEHE5	5	Forb	1.4 ± 0.255	0.139 ± 0.093		1.3 ± 0.552	0.247 ± 0.181
Juncus tenuis Willd.	JUTE	1	Rush	0	0		0.5 ± 0.000	0.003 ± 0.003
Brickellia eupatorioides (L.) Shinners	BREU	5	Forb	0.8 ± 0.250	0.015 ± 0.003		0.5 ± 0.000	0.007 ± 0.006
Lactuca canadensis L.	LACA	2	Forb	1.0 ± 0.247	0.097 ± 0.059		0.8 ± 0.175	0.090 ± 0.053
Lactuca serriola L.*	LASE	0	Forb	1.0 ± 0.500	0.012 ± 0.010		0.5 ± 0.000	0.007 ± 0.004
Lepidium virginicum L.	LEVI3	0	Forb	0	0		0.5 ± 0.000	0.003 ± 0.003
Lespedeza capitata Michx.	LECA8	5	Forb	0.8 ± 0.000	0.030 ± 0.032		0.9 ± 0.000	0.043 ± 0.041
Leucanthemum vulgare Lam.*	LEVU	0	Forb	0.5 ± 0.000	0.003 ± 0.000		0.5 ± 0.000	0.003 ± 0.003
Liatris aspera Michx.	LIAS	5	Forb	0.5 ± 0.000	0.003 ± 0.003		0.5 ± 0.000	0.007 ± 0.006
Liatris pycnostachya Michx.	LIPY	7	Forb	0.5 ± 0.000	0.003 ± 0.003		1.5 ± 0.000	0.010 ± 0.010
Linaria vulgaris Mill.*	LIVU2	0	Forb	0.6 ± 0.125	0.021 ± 0.003		0.8 ± 0.250	0.027 ± 0.017
Lonicera morrowii A. Gray*	LOMO2	0	Shrub	17.5 ± 0.000	0.106 ± 0.111		1.0 ± 0.500	0.013 ± 0.010
Ludwigia polycarpa Short & Peter	LUPO	6	Forb	0	0		0.5 ± 0.000	0.003 ± 0.003
Medicago lupulina L.*	MELU	0	Forb	1.7 ± 0.375	0.728 ± 0.205		1.7 ± 0.437	0.502 ± 0.208
Medicago sativa L.*	MESA	0	Forb	1.8 ± 0.882	0.055 ± 0.044		0.8 ± 0.333	0.028 ± 0.020
Meililotus sp	MEL	--	Forb	0	0		1.5 ± 0.000	0.010 ± 0.010
Melilotus alba Medik.*	MEAL2	0	Forb	16.6 ± 8.455	1.534 ± 0.850		14.2 ± 7.984	1.275 ± 0.880
Melilotus officinalis (L). Lam*	MEOF	0	Forb	2.1 ± 1.094	0.185 ± 0.166		9.0 ± 4.862	0.763 ± 0.323
Monarda fistulosa L.	MOFI	3	Forb	2.0 ± 0.665	0.582 ± 0.292		1.8 ± 0.501	0.513 ± 0.191
moss sp	MO	--	Moss	1.1 ± 0.150	0.439 ± 0.090		2.3 ± 0.720	0.802 ± 0.250
Myosotis laxa Lehm.	MYLA	9	Forb	0	0		1.5 ± 0.000	0.010 ± 0.010
Nepeta cataria L.*	NECA2	0	Forb	0.5 ± 0.000	0.003 ± 0.003		0	0
Oenothera biennis L.	OEBI	1	Forb	0.5 ± 0.000	0.003 ± 0.003		1.5 ± 0.000	0.010 ± 0.010
Onoclea sensibilis L.	ONSE	5	Fern	1.5 ± 0.000	0.009 ± 0.010		0	0
Oxalis stricta Jacq.	OXDI2	0	Forb	0.5 ± 0.025	0.109 ± 0.056		0.8 ± 0.150	0.100 ± 0.065
Packera pseudaurea (Rydb.) W.A. Weber & Á. Löve	PAPS5	8	Forb	1.5 ± 0.000	0.009 ± 0.010		0.8 ± 0.333	0.050 ± 0.038
Panicum virgatum L.	PAVI2	4	Grass	7.8 ± 1.810	3.688 ± 1.534		5.0 ± 1.511	2.075 ± 0.993
Parthenium integrifolium L.	PAIN3	8	Forb	3.0 ± 0.500	0.052 ± 0.032		1.0 ± 0.500	0.013 ± 0.010
Pastinaca sativa L.*	PASA2	0	Forb	6.1 ± 3.624	1.015 ± 0.551		3.7 ± 2.007	0.767 ± 0.401
Penstemon digitalis Nutt. Ex Sims*	PEDI	0	Forb	1.0 ± 0.500	0.033 ± 0.029		3.5 ± 0.000	0.023 ± 0.022
Phalaris arundinacea L.*	PHAR3	0	Grass	33.4 ± 3.709	4.852 ± 2.953		32.1 ± 5.244	6.802 ± 4.140
Phleum pratense L.*	PHPR3	0	Grass	1.4 ± 0.671	0.148 ± 0.126		2.6 ± 1.083	0.168 ± 0.139
Physalis virginiana Mill.	PHVI5	4	Forb	0	0		0.5 ± 0.000	0.003 ± 0.003
Physocarpus opulifolius (L.) Maxim., orth. cons.	PHOP	6	Shrub	0	0		0.5 ± 0.000	0.003 ± 0.003
Plantago major L.*	PLMA2	0	Forb	1.0 ± 0.289	0.026 ± 0.016		0	0
Plantago rugelii Decne.	PLRU	0	Forb	0	0		0.5 ± 0.000	0.003 ± 0.003
Poa palustris L.	POPA	5	Grass	2.0 ± 1.500	0.312 ± 0.317		5.5 ± 5.000	0.703 ± 0.667
Poa pratensis L.	POPR	0	Grass	5.3 ± 1.032	2.682 ± 0.820		7.0 ± 3.144	3.877 ± 1.962
Populus deltoides W. Bartram ex Marshall	PODE3	2	Tree	0.5 ± 0.000	0.003 ± 0.003		0.5 ± 0.000	0.003 ± 0.003
Potentilla norvegica L.	PONO3	0	Forb	0.5 ± 0.000	0.009 ± 0.007		0.8 ± 0.333	0.017 ± 0.010
Potentilla recta L.*	PORE5	0	Forb	0	0		3.5 ± 0.000	0.023 ± 0.022
Potentilla simplex Michx.	POSI2	2	Forb	3.5 ± 0.000	0.021 ± 0.022		0	0
Prunus serotina Ehrh.	PRSE2	3	Tree	5.4 ± 2.550	0.236 ± 0.163		0.5 ± 0.000	0.024 ± 0.016
Pycnanthemum virginianum (L.) T. Dur. & B.D. Jacks. ex B.L. Rob. & Fernald	PYVI	6	Forb	3.5 ± 0.000	0.021 ± 0.022		1.5 ± 0.000	0.010 ± 0.010
Ranunculus abortivus L.	RAAB	1	Forb	0	0		0.5 ± 0.000	0.007 ± 0.004
Ranunculus sp	RA	--	Forb	0	0		0.5 ± 0.000	0.003 ± 0.003
Ratibida pinnata (Vent.) Barnhart	RAPI	4	Forb	1.9 ± 0.299	0.400 ± 0.148		2.3 ± 0.446	0.510 ± 0.249
Rhamnus cathartica L.*	RHCA3	0	Tree	0	0		0.5 ± 0.000	0.003 ± 0.003
Ribes sp	RI	--	Shrub	0	0		0.5 ± 0.000	0.007 ± 0.007
Rosa eglanteria L.*	RORU82	0	Shrub	1.5 ± 0.000	0.010 ± 0.011		0	0
Rosa multiflora Thunb.*	ROMU	0	Shrub	2.5 ± 0.000	0.030 ± 0.032		1.5 ± 0.000	0.021 ± 0.020
Rubus allegheniensis Porter	RUAL	2	Shrub	10.5 ± 9.000	0.245 ± 0.247		1.5 ± 0.000	0.010 ± 0.010
Rubus idaeus L.	RUID	3	Shrub	17.5 ± 0.000	0.106 ± 0.111		2.5 ± 0.000	0.036 ± 0.034
Rubus occidentalis L.	RUOC	2	Shrub	3.6 ± 1.969	0.245 ± 0.157		1.6 ± 0.779	0.145 ± 0.079
Rudbeckia hirta L.	RUHI2	4	Forb	1.1 ± 0.263	0.079 ± 0.036		0.9 ± 0.303	0.160 ± 0.115
Rudbeckia subtomentosa Pursh	RUSU	7	Forb	2.8 ± 0.750	0.045 ± 0.032		4.0 ± 3.500	0.053 ± 0.047
Rudbeckia triloba L.	RUTR2	4	Forb	3.5 ± 0.000	0.042 ± 0.030		1.3 ± 0.250	0.043 ± 0.030
Rumex crispus L.*	RUCR	0	Forb	1.2 ± 0.333	0.021 ± 0.013		1.5 ± 0.000	0.010 ± 0.010
Salix sp	SA	--	Shrub	0.5 ± 0.000	0.006 ± 0.003		0.5 ± 0.000	0.007 ± 0.004
Schizachyrium scoparium (Michx.) Nash	SCSC	4	Grass	3.4 ± 2.875	0.306 ± 0.317		4.0 ± 2.085	0.543 ± 0.423
Setaria faberi Herrm.*	SEFA	0	Grass	0.5 ± 0.000	0.003 ± 0.003		0	0
Setaria sp	SE	--	Grass	0	0		5.7 ± 3.822	0.317 ± 0.250
Silene latifolia Poir.*	SILA21	0	Forb	1.5 ± 0.707	0.040 ± 0.026		0.8 ± 0.333	0.017 ± 0.010
Silphium integrifolium Michx.	SIIN2	6	Forb	9.5 ± 7.010	0.509 ± 0.257		8.8 ± 3.878	0.727 ± 0.309
Silphium laciniatum L.	SILA3	8	Forb	1.0 ± 0.500	0.012 ± 0.010		3.8 ± 2.028	0.077 ± 0.050
Silphium perfoliatum L.	SIPE2	4	Forb	9.9 ± 1.988	1.121 ± 0.669		9.2 ± 0.926	1.373 ± 0.738
Silphium terebinthinaceum Jacq.	SITE	7	Forb	5.8 ± 1.667	0.121 ± 0.088		5.5 ± 2.000	0.097 ± 0.061
Solidago canadensis L.	SOCA6	1	Forb	16.0 ± 2.933	11.044 ± 2.937		13.9 ± 2.590	9.115 ± 2.290
Solidago gigantea Aiton	SOGI	3	Forb	2.7 ± 2.222	0.139 ± 0.136		2.9 ± 1.966	0.150 ± 0.129
Solidago ptarmicoides (Nutt.) G.L. Nesom	OLAL2	8	Forb	0.5 ± 0.000	0.003 ± 0.003		0	0
Oligoneuron rigidum (L.) Small	OLRI	5	Forb	5.9 ± 2.927	0.355 ± 0.124		6.3 ± 3.000	0.453 ± 0.178
Solidago speciosa Nutt.	SOSP2	5	Forb	5.3 ± 3.003	0.333 ± 0.267		9.1 ± 3.289	0.770 ± 0.475
Sonchus arvensis L.*	SOAR2	0	Forb	1.4 ± 0.125	0.039 ± 0.017		1.8 ± 0.629	0.096 ± 0.042
Sorghastrum nutans (L.) Nash	SONU2	5	Grass	8.1 ± 2.268	3.215 ± 1.126		10.9 ± 2.607	3.648 ± 1.643
Taraxacum officinale F.H. Wigg.*	TAOF	0	Forb	2.2 ± 0.495	1.767 ± 0.517		2.3 ± 0.593	1.968 ± 0.531
Tradescantia ohiensis Raf.	TROH	5	Forb	0.7 ± 0.200	0.033 ± 0.029		1.0 ± 0.500	0.043 ± 0.038
Tragopogon dubius Scop.*	TRDU	0	Forb	0.5 ± 0.000	0.006 ± 0.006		0	0
Trifolium hybridum L.*	TRHY	0	Forb	6.6 ± 3.366	0.682 ± 0.328		3.7 ± 1.487	1.190 ± 0.635
Trifolium pratense L.*	TRPR2	0	Forb	9.0 ± 5.776	1.664 ± 1.382		4.1 ± 2.093	1.070 ± 0.716
Trifolium repens L.*	TRRE3	0	Forb	3.5 ± 0.000	0.064 ± 0.067		5.6 ± 4.592	0.407 ± 0.374
Ulmus rubra Muhl.	ULRU	4	Tree	1.6 ± 0.718	0.052 ± 0.031		1.5 ± 0.000	0.010 ± 0.010
Ulmus sp	UL	--	Tree	0	0		1.0 ± 0.000	0.029 ± 0.027
Urtica dioica L.	URDI	1	Forb	1.5 ± 0.000	0.009 ± 0.010		0.5 ± 0.000	0.007 ± 0.004
Verbascum densiflorum Bertol.*	VEDE4	0	Forb	1.5 ± 0.000	0.009 ± 0.010		0	0
Verbascum thapsus L.*	VETH	0	Forb	0	0		0.8 ± 0.000	0.017 ± 0.016
Verbena stricta Vent.	VEST	3	Forb	2.2 ± 0.000	0.039 ± 0.041		2.2 ± 0.000	0.043 ± 0.041
Viburnum sp	VI	--	Shrub	0.5 ± 0.000	0.003 ± 0.003		0	0
Vicia cracca L.*	VICR	0	Forb	0.5 ± 0.000	0.003 ± 0.004		0	0
Vicia villosa Roth*	VIVI	0	Forb	62.5 ± 0.000	0.379 ± 0.397		3.5 ± 0.000	0.025 ± 0.024
Viola sororia Willd.	VISO	3	Forb	0.5 ± 0.000	0.009 ± 0.004		0	0
Viola sp	VIO	--	Forb	0.5 ± 0.000	0.009 ± 0.010		0	0
Vitis riparia Michx.	VIRI	2	Woody Vine	3.2 ± 1.239	0.264 ± 0.177		2.1 ± 0.801	0.120 ± 0.072
Zanthoxylum americanum Mill.	ZAAM	3	Shrub	6.5 ± 0.000	0.158 ± 0.165		0	0
Zizia aptera (A. Gray) Fernald	ZIAP	9	Forb	1.3 ± 0.000	0.048 ± 0.051		2.2 ± 0.000	0.087 ± 0.083
Zizia aurea (L.) W.D.J. Koch	ZIAU	7	Forb	0	0		0.5 ± 0.000	0.003 ± 0.003
* indicates exotic species
† C from Bernthal (2003).
