# Supplementary material for: Influence of Plant Community Composition on Biomass Production in Planted Grasslands
Source: PLoS One. 2015 May 27;10(5):e0125758. doi: 10.1371/journal.pone.0125758 (PMC4446319; doi:10.1371/journal.pone.0125758)
Supplement: S2 Table — (XLSX) [file pone.0125758.s002.xlsx]

## Sheet: Table S2
Field	Plot	Year	H´	S	FQI	E´	C4 grass cover	Biomass yield	Planting type	Field Size
Field1	31	2008	1.96691	11	10.5529	0.50365	35	7271.77	Restoration	9.97
Field1	33	2008	1.74163	12	6.63953	0.369048	25	7271.77	Restoration	9.97
Field1	35	2008	1.82043	10	10.4355	0.481034	35	9695.69	Restoration	9.97
Field1	38	2008	2.34602	17	15.5223	0.490909	11	5988.52	Restoration	9.97
Field1	39	2008	1.79748	11	11.4574	0.419816	21	5560.77	Restoration	9.97
Field1	40	2008	0.994981	8	6.71751	0.302083	21	4134.93	Restoration	9.97
Field1	41	2008	1.52816	11	5.72872	0.339198	17.5	7842.11	Restoration	9.97
Field1	49	2008	1.45698	12	12.1244	0.306818	35	7984.69	Restoration	9.97
Field1	50	2008	2.08371	13	11.9261	0.48287	15	7129.19	Restoration	9.97
Field1	51	2008	1.57799	11	4.52267	0.35311	18	3422.01	Restoration	9.97
Field1	53	2008	1.70755	9	10.6667	0.477124	21	4847.85	Restoration	9.97
Field1	54	2008	1.31852	11	6.63325	0.278195	38	5988.52	Restoration	9.97
Field1	56	2008	1.39344	8	3.18198	0.401596	18	4420.1	Restoration	9.97
Field1	57	2008	1.09905	8	7.77817	0.306452	55	6416.27	Restoration	9.97
Field1	58	2008	1.63217	8	9.19239	0.503205	21	8697.61	Restoration	9.97
Field10	1	2008	0.596998	7	2.26779	0.217687	0	3273.68	CRP	6.51
Field10	12	2008	1.41796	8	4.24264	0.443966	3.5	5551.03	CRP	6.51
Field10	16	2008	1.77374	11	0.904534	0.426068	7.5	2277.35	CRP	6.51
Field10	17	2008	2.14687	16	2.75	0.416274	17.5	2846.68	CRP	6.51
Field10	18	2008	1.37153	15	3.09839	0.246377	17.5	3273.68	CRP	6.51
Field10	19	2008	1.03877	10	4.11096	0.23	17.5	6974.37	CRP	6.51
Field10	2	2008	1.24447	12	4.6188	0.268519	0	5551.03	CRP	6.51
Field10	20	2008	1.48885	10	4.42719	0.337662	3.5	6832.04	CRP	6.51
Field10	21	2008	1.13044	11	5.12569	0.262136	1.5	3985.35	CRP	6.51
Field10	26	2008	1.47417	12	2.59808	0.284247	1.5	4697.03	CRP	6.51
Field10	29	2008	1.08571	11	3.61814	0.218279	17.5	3273.68	CRP	6.51
Field10	3	2008	1.47202	12	6.06218	0.311828	3.5	6262.7	CRP	6.51
Field10	30	2008	0.868483	13	4.71495	0.179487	7.5	5978.03	CRP	6.51
Field10	5	2008	1.64425	10	3.47851	0.4	0.5	5266.36	CRP	6.51
Field10	8	2008	2.18198	16	5	0.472074	3.5	4412.36	CRP	6.51
Field11	101	2008	2.69587	19	15.1414	0.625731	26.5	4730.56	Restoration	9.97
Field11	104	2008	1.62311	14	12.0268	0.323077	8	6550	Restoration	9.97
Field11	107	2008	1.90914	14	12.0268	0.37996	18	5458.33	Restoration	9.97
Field11	112	2008	1.85278	12	6.06218	0.425758	1.5	3760.19	Restoration	9.97
Field11	113	2008	2.0861	13	15.2543	0.481585	7	7641.67	Restoration	9.97
Field11	114	2008	1.2274	6	6.53197	0.464286	3	3760.19	Restoration	9.97
Field11	115	2008	2.31463	13	10.5393	0.624683	10.5	8369.44	Restoration	9.97
Field11	116	2008	1.44039	9	6	0.374847	35	10188.9	Restoration	9.97
Field11	118	2008	2.30552	18	8.72098	0.449588	1.5	6186.11	Restoration	9.97
Field11	119	2008	1.54305	13	13.0355	0.285493	26.5	7277.78	Restoration	9.97
Field11	92	2008	1.61999	8	7.07107	0.495536	0	8854.63	Restoration	9.97
Field11	93	2008	2.09203	14	11.225	0.470779	9	1698.15	Restoration	9.97
Field11	94	2008	1.25793	8	16.617	0.357143	21	1455.56	Restoration	9.97
Field11	97	2008	1.84478	15	12.6517	0.373913	30	4366.67	Restoration	9.97
Field11	99	2008	1.94939	10	7.58947	0.55	19	4245.37	Restoration	9.97
Field2	241	2008	0.987482	10	2.21359	0.235294	7.5	3551.65	CRP	10
Field2	243	2008	1.27079	14	7.21605	0.21944	17.5	7658.24	CRP	10
Field2	244	2008	1.84639	12	4.90748	0.438596	17.5	4994.51	CRP	10
Field2	246	2008	1.18762	6	4.49073	0.458333	25	7769.23	CRP	10
Field2	247	2008	0.511521	5	3.1305	0.277241	7.5	5438.46	CRP	10
Field2	256	2008	1.91076	11	3.31662	0.489275	17.5	7214.29	CRP	10
Field2	258	2008	1.53686	14	3.4744	0.303571	1.5	2774.73	CRP	10
Field2	259	2008	1.00704	7	3.02372	0.323615	17.5	6992.31	CRP	10
Field2	260	2008	1.39712	13	5.82435	0.269018	37.5	5660.44	CRP	10
Field2	261	2008	1.60687	8	4.24264	0.486111	7.5	3440.66	CRP	10
Field2	263	2008	0.883458	10	4.74342	0.229787	1.5	1997.8	CRP	10
Field2	265	2008	1.48542	7	3.02372	0.532468	17.5	6992.31	CRP	10
Field2	266	2008	0.730369	7	4.15761	0.259027	3.5	4883.52	CRP	10
Field2	269	2008	1.05607	8	3.53553	0.328947	17.5	4217.58	CRP	10
Field2	270	2008	1.09065	10	2.84605	0.267073	1.5	2774.73	CRP	10
Field3	301	2008	0.035899	2	0	0.505848	0	8433.33	WPA	6.1
Field3	302	2008	1.21086	11	2.7136	0.258411	1.5	3968.63	WPA	6.1
Field3	303	2008	0.741746	5	3.57771	0.332544	62.5	5622.22	WPA	6.1
Field3	304	2008	1.12771	6	1.63299	0.43018	0	4382.03	WPA	6.1
Field3	305	2008	1.03255	11	1.50756	0.230362	0	2893.79	WPA	6.1
Field3	313	2008	0.985672	4	0.5	0.532258	0	5208.82	WPA	6.1
Field3	315	2008	1.57512	13	4.16025	0.30142	55	5456.86	WPA	6.1
Field3	316	2008	0.988217	6	2.85774	0.357576	37.5	4382.03	WPA	6.1
Field3	318	2008	1.51764	11	0.603023	0.340659	0	5208.82	WPA	6.1
Field3	321	2008	1.68275	10	4.74342	0.419643	25	4712.75	WPA	6.1
Field3	322	2008	1.22811	7	1.13389	0.370177	0	5126.14	WPA	6.1
Field3	323	2008	0.763201	4	0.5	0.513158	0	6118.3	WPA	6.1
Field3	325	2008	0.991492	9	2	0.237401	62.5	6118.3	WPA	6.1
Field3	328	2008	1.7429	13	2.2188	0.371237	3.5	2645.75	WPA	6.1
Field3	329	2008	0.95517	8	1.41421	0.272059	0	4299.35	WPA	6.1
Field4	183	2008	1.94658	13	1.94145	0.416615	0	3239.08	WIDNR	10.12
Field4	184	2008	2.36735	17	9.21635	0.503059	0	4272.83	WIDNR	10.12
Field4	185	2008	1.52582	17	6.30593	0.234986	0	4962	WIDNR	10.12
Field4	188	2008	1.86047	11	2.7136	0.453091	0	4686.33	WIDNR	10.12
Field4	192	2008	1.94189	14	11.4922	0.383641	0	4341.75	WIDNR	10.12
Field4	195	2008	2.39967	19	7.3413	0.450382	0	5099.83	WIDNR	10.12
Field4	196	2008	1.3768	11	5.12569	0.315182	62.5	4893.08	WIDNR	10.12
Field4	198	2008	2.13019	16	9.75	0.404367	0	6616	WIDNR	10.12
Field4	199	2008	1.9521	14	7.21605	0.389286	0.5	4824.16	WIDNR	10.12
Field4	201	2008	2.4313	18	9.82506	0.466572	11	3928.25	WIDNR	10.12
Field4	204	2008	1.78785	14	9.88867	0.334975	1.5	4479.58	WIDNR	10.12
Field4	205	2008	1.962	13	7.7658	0.42464	0	5444.41	WIDNR	10.12
Field4	207	2008	2.16221	15	9.29516	0.458881	1.5	3376.91	WIDNR	10.12
Field4	209	2008	1.6112	18	8.95669	0.286111	39	6340.33	WIDNR	10.12
Field5	211	2008	1.16508	7	1.13389	0.351235	0	5293.23	WIDNR	6.42
Field5	213	2008	1.89713	11	5.4272	0.46743	3.5	5373.43	WIDNR	6.42
Field5	215	2008	1.34347	10	2.58732	0.287509	0	4010.03	WIDNR	6.42
Field5	217	2008	0.977784	7	3.77964	0.318296	0.5	5614.04	WIDNR	6.42
Field5	218	2008	1.58522	10	4.74342	0.4	19	5132.83	WIDNR	6.42
Field5	219	2008	1.91498	11	6.33174	0.477493	0	5132.83	WIDNR	6.42
Field5	220	2008	0.953867	11	8.44232	0.229274	66	8260.65	WIDNR	6.42
Field5	221	2008	0.791674	4	1	0.44	0	4411.03	WIDNR	6.42
Field5	223	2008	2.21652	16	6	0.453804	0	6817.04	WIDNR	6.42
Field5	225	2008	1.31354	13	2.7735	0.247169	62.5	4411.03	WIDNR	6.42
Field5	226	2008	1.01307	9	4.2	0.238333	0	4170.43	WIDNR	6.42
Field5	227	2008	1.81752	11	10.2514	0.449541	1.5	3769.42	WIDNR	6.42
Field5	228	2008	1.06382	9	6	0.25993	62.5	10426.1	WIDNR	6.42
Field5	233	2008	1.37585	12	4.6188	0.280055	1.5	6576.44	WIDNR	6.42
Field5	239	2008	0.81499	8	4.94975	0.25641	64	7458.65	WIDNR	6.42
Field6	151	2008	1.4298	11	1.50756	0.303164	3.5	4188.82	WPA	10
Field6	152	2008	0.607179	11	4.52267	0.182765	86.5	7759.63	WPA	10
Field6	153	2008	1.40056	6	2.44949	0.539683	3.5	2678.1	WPA	10
Field6	154	2008	1.26402	6	2.04124	0.453125	7.5	3090.12	WPA	10
Field6	155	2008	1.30401	4	2.5	0.8	17.5	3570.8	WPA	10
Field6	157	2008	2.20602	13	6.1017	0.555231	17.5	4120.16	WPA	10
Field6	159	2008	1.06894	8	2.12132	0.28629	17.5	5630.88	WPA	10
Field6	160	2008	0.744636	8	2.47487	0.225478	1.5	5218.86	WPA	10
Field6	163	2008	1.1475	6	2.04124	0.445833	1.5	5630.88	WPA	10
Field6	164	2008	0.420696	5	3.57771	0.258947	85	8858.33	WPA	10
Field6	173	2008	0.49734	5	2.23607	0.295833	85	10437.7	WPA	10
Field6	174	2008	1.85324	11	4.82418	0.444198	26.5	5150.19	WPA	10
Field6	178	2008	2.00796	15	4.38938	0.394799	25	4394.83	WPA	10
Field6	179	2008	0.919408	8	2.82843	0.25	0	7004.26	WPA	10
Field7	272	2008	0.155665	3	0	0.359173	0	6915.86	WPA	10
Field7	273	2008	1.50251	9	2.33333	0.403559	37.5	5223.68	WPA	10
Field7	275	2008	0.0462881	2	0	0.507937	0	5885.84	WPA	10
Field7	277	2008	1.24263	10	2.84605	0.287719	37.5	3310.78	WPA	10
Field7	279	2008	0.228847	3	2.3094	0.375527	1.5	4708.67	WPA	10
Field7	280	2008	0.978682	7	4.15761	0.301063	38	6400.85	WPA	10
Field7	281	2008	1.23825	6	1.63299	0.439614	37.5	5297.25	WPA	10
Field7	282	2008	0.350475	4	1	0.308824	0	6621.56	WPA	10
Field7	288	2008	1.91917	10	4.11096	0.537179	17.5	4561.52	WPA	10
Field7	289	2008	1.16389	6	3.26599	0.4375	37.5	7063	WPA	10
Field7	290	2008	0.333715	5	2.23607	0.247407	3.5	6180.13	WPA	10
Field7	291	2008	1.0127	6	1.63299	0.399123	17.5	3384.36	WPA	10
Field7	293	2008	0.631293	4	2	0.37766	37.5	5444.4	WPA	10
Field7	294	2008	0	1	0	1	0	6695.14	WPA	10
Field7	295	2008	0.0462881	2	0.707107	0.507937	0	6547.99	WPA	10
Field8	332	2008	2.40144	19	17.2062	0.470985	19	5955.43	Restoration	7.8
Field8	334	2008	1.79067	15	15.2337	0.354589	4.5	3418.86	Restoration	7.8
Field8	338	2008	1.94666	17	12.3693	0.393009	3	3418.86	Restoration	7.8
Field8	339	2008	2.55298	22	20.2541	0.464043	20.5	8381.71	Restoration	7.8
Field8	341	2008	2.0305	15	13.6845	0.407238	17.5	6617.14	Restoration	7.8
Field8	346	2008	1.81692	11	14.4725	0.447811	26.5	6176	Restoration	7.8
Field8	347	2008	2.14559	17	19.4029	0.398085	38.5	5955.43	Restoration	7.8
Field8	349	2008	2.02067	14	12.294	0.415094	18.5	3308.57	Restoration	7.8
Field8	350	2008	2.36991	22	17.9089	0.383707	42.5	7168.57	Restoration	7.8
Field8	353	2008	2.06848	20	17.6649	0.337324	38.5	4852.57	Restoration	7.8
Field8	354	2008	2.04794	15	18.0739	0.398758	21	5404	Restoration	7.8
Field8	355	2008	2.47792	20	21.4663	0.471875	28.5	7720	Restoration	7.8
Field8	357	2008	2.55607	23	20.2259	0.438908	22.5	5845.14	Restoration	7.8
Field8	358	2008	2.45614	20	13.64	0.469231	12.5	5845.14	Restoration	7.8
Field8	360	2008	2.8134	23	16.6812	0.583468	4.5	5183.43	Restoration	7.8
Field9	122	2008	1.61441	11	2.11058	0.361921	17.5	6548.57	CRP	10
Field9	123	2008	1.35482	9	0.666667	0.361263	0	6412.14	CRP	10
Field9	124	2008	0.716278	4	2.5	0.428571	37.5	7094.29	CRP	10
Field9	128	2008	1.12738	10	1.89737	0.269318	1.5	3683.57	CRP	10
Field9	129	2008	1.67582	14	2.40535	0.308703	0	4092.86	CRP	10
Field9	135	2008	0.674689	6	2.04124	0.269737	3.5	3410.71	CRP	10
Field9	136	2008	0.944358	10	2.21359	0.210266	0.5	5047.86	CRP	10
Field9	137	2008	1.19219	7	2.64575	0.383374	37.5	4638.57	CRP	10
Field9	140	2008	0.860964	6	2.04124	0.318966	37.5	5730	CRP	10
Field9	141	2008	1.83811	12	2.02073	0.436567	1.5	9004.29	CRP	10
Field9	144	2008	1.00056	9	1.66667	0.257821	37.5	9004.29	CRP	10
Field9	148	2008	1.47924	11	2.41209	0.321807	1.5	3547.14	CRP	10
Field1	31	2009	1.79507	12	11.2583	0.395455	35	3083.5	Restoration	9.97
Field1	33	2009	1.85182	15	10.8444	0.348523	25	3524	Restoration	9.97
Field1	35	2009	1.92175	13	11.094	0.404467	15	3083.5	Restoration	9.97
Field1	38	2009	1.50533	13	14.1449	0.330634	18	2349.33	Restoration	9.97
Field1	39	2009	1.42024	12	9.2376	0.275822	25	2936.67	Restoration	9.97
Field1	40	2009	0.792042	10	10.1193	0.226667	39	3670.83	Restoration	9.97
Field1	41	2009	1.38153	13	8.59785	0.259537	45	4405	Restoration	9.97
Field1	49	2009	1.42719	14	10.4232	0.273608	41	4258.17	Restoration	9.97
Field1	50	2009	2.19536	14	13.3631	0.49812	11	4258.17	Restoration	9.97
Field1	51	2009	1.01979	12	4.6188	0.220588	37.5	3524	Restoration	9.97
Field1	53	2009	1.96635	11	10.2514	0.502392	15	2496.17	Restoration	9.97
Field1	54	2009	1.45799	13	6.37905	0.309632	41	3817.67	Restoration	9.97
Field1	56	2009	1.42815	9	5.33333	0.37578	35	4845.5	Restoration	9.97
Field1	57	2009	1.07582	10	11.3842	0.245902	55	3670.83	Restoration	9.97
Field1	58	2009	1.84212	10	10.6368	0.489275	21	3377.17	Restoration	9.97
Field10	16	2009	2.10575	15	2.58199	0.443728	3.5	1900	CRP	6.51
Field10	18	2009	1.9395	12	2.88675	0.491667	3.5	1900	CRP	6.51
Field10	2	2009	0.883458	10	4.11096	0.229787	3.5	4306.67	CRP	6.51
Field10	3	2009	1.01749	13	6.93375	0.214525	25	3166.67	CRP	6.51
Field10	5	2009	1.70008	10	2.21359	0.452778	1.5	2660	CRP	6.51
Field10	8	2009	2.23116	17	4.58123	0.549283	3.5	3040	CRP	6.51
Field11	101	2009	2.3363	16	12	0.501689	48.5	2634.54	Restoration	9.97
Field11	104	2009	1.52751	14	11.7595	0.273292	19.5	8781.81	Restoration	9.97
Field11	107	2009	1.52093	11	12.6635	0.328859	17.5	5356.9	Restoration	9.97
Field11	112	2009	1.7021	14	9.88867	0.303885	3.5	2283.27	Restoration	9.97
Field11	113	2009	2.05814	13	13.5902	0.489088	5.5	7991.45	Restoration	9.97
Field11	114	2009	1.80901	9	4	0.54067	11.5	3249.27	Restoration	9.97
Field11	115	2009	1.75296	13	11.094	0.352914	3.5	5971.63	Restoration	9.97
Field11	116	2009	1.20819	9	6	0.324833	39	6674.18	Restoration	9.97
Field11	118	2009	2.34761	16	9.25	0.5125	4	5356.9	Restoration	9.97
Field11	92	2009	1.61028	10	7.90569	0.382716	25	5795.99	Restoration	9.97
Field11	93	2009	2.18038	17	10.429	0.406162	0	1756.36	Restoration	9.97
Field11	94	2009	1.37477	9	15	0.34359	4	790.36	Restoration	9.97
Field11	97	2009	1.55566	13	11.094	0.284768	11	2722.36	Restoration	9.97
Field11	99	2009	1.20304	11	10.8544	0.276126	15	2634.54	Restoration	9.97
Field2	241	2009	1.33147	12	5.7735	0.294715	17.5	3541.46	CRP	10
Field2	243	2009	1.45849	12	4.6188	0.315574	7.5	4507.32	CRP	10
Field2	244	2009	1.27942	9	4	0.309002	17.5	2978.05	CRP	10
Field2	246	2009	1.11821	7	5.66947	0.336968	45	7082.93	CRP	10
Field2	247	2009	1.01979	12	2.3094	0.220588	7.5	4346.34	CRP	10
Field2	256	2009	1.85499	16	5.5	0.323864	7.5	6117.07	CRP	10
Field2	258	2009	2.10432	17	6.06339	0.371959	7.5	2817.07	CRP	10
Field2	259	2009	2.09659	12	6.06218	0.591667	9	3702.44	CRP	10
Field2	260	2009	1.44254	13	6.93375	0.267294	17.5	2414.63	CRP	10
Field2	261	2009	1.83896	11	6.33174	0.459207	11	2656.1	CRP	10
Field2	263	2009	1.46805	16	5.5	0.234043	3.5	2414.63	CRP	10
Field2	265	2009	1.18146	11	4.22116	0.244094	3.5	4507.32	CRP	10
Field2	266	2009	1.09901	12	4.33013	0.25	3.5	2736.59	CRP	10
Field2	269	2009	1.1357	7	3.77964	0.377939	17.5	3702.44	CRP	10
Field2	270	2009	1.35266	12	2.3094	0.267413	3.5	3702.44	CRP	10
Field3	301	2009	0	1	0	1	0	3390.91	WPA	6.1
Field3	302	2009	1.84758	12	3.4641	0.438406	0.5	1312.61	WPA	6.1
Field3	303	2009	0.72854	6	3.26599	0.28692	62.5	5250.44	WPA	6.1
Field3	304	2009	0.509811	8	1.41421	0.192857	0	1531.38	WPA	6.1
Field3	305	2009	1.57799	11	1.50756	0.35311	0	1312.61	WPA	6.1
Field3	313	2009	0.706733	6	0.408248	0.273092	0	2297.07	WPA	6.1
Field3	315	2009	0.623989	11	3.61814	0.173554	62.5	4047.21	WPA	6.1
Field3	316	2009	0.696372	8	3.18198	0.213816	62.5	3062.76	WPA	6.1
Field3	318	2009	1.10699	9	4.33333	0.267556	0	2406.45	WPA	6.1
Field3	321	2009	1.50221	13	8.3205	0.301642	3.5	1312.61	WPA	6.1
Field3	322	2009	1.33825	9	2	0.322301	0	1093.84	WPA	6.1
Field3	323	2009	0.640889	4	0.5	0.384146	0	2515.84	WPA	6.1
Field3	325	2009	0.758854	9	3	0.204258	63	3062.76	WPA	6.1
Field3	328	2009	1.8358	11	2.41209	0.457526	0.5	1968.91	WPA	6.1
Field3	329	2009	0.898425	8	1.41421	0.288462	0	1859.53	WPA	6.1
Field4	183	2009	2.06512	17	3.3955	0.357507	0	4050	WIDNR	10.12
Field4	184	2009	2.10975	18	10.3709	0.361552	0	3375	WIDNR	10.12
Field4	185	2009	1.69979	16	6	0.298886	0	2362.5	WIDNR	10.12
Field4	186	2009	2.13509	16	10.25	0.409722	17.5	5287.5	WIDNR	10.12
Field4	188	2009	1.72959	10	2.84605	0.478205	0	3825	WIDNR	10.12
Field4	192	2009	2.29001	17	11.8842	0.452033	0	4612.5	WIDNR	10.12
Field4	195	2009	2.40305	20	8.72067	0.426147	0	4950	WIDNR	10.12
Field4	196	2009	1.64043	13	7.98372	0.311031	37.5	5175	WIDNR	10.12
Field4	198	2009	1.93214	20	11.0739	0.322297	0	3825	WIDNR	10.12
Field4	199	2009	1.69367	11	5.12569	0.404438	17.5	4612.5	WIDNR	10.12
Field4	201	2009	2.06979	18	9.42809	0.352806	55	3712.5	WIDNR	10.12
Field4	204	2009	1.71902	15	10.0698	0.294291	0	3712.5	WIDNR	10.12
Field4	205	2009	2.27383	15	7.48777	0.506767	0	4275	WIDNR	10.12
Field4	207	2009	2.23798	18	8.72098	0.412582	17.5	2700	WIDNR	10.12
Field4	209	2009	1.31557	15	8.52056	0.223248	62.5	6075	WIDNR	10.12
Field5	211	2009	1.23315	9	1	0.305322	0	4115.29	WIDNR	6.42
Field5	213	2009	1.78818	10	6.95701	0.464583	7.5	3367.06	WIDNR	6.42
Field5	215	2009	1.59482	10	2.84605	0.391837	0	1870.59	WIDNR	6.42
Field5	217	2009	0.360051	5	1.34164	0.256522	0	4614.12	WIDNR	6.42
Field5	218	2009	1.37504	8	5.3033	0.378378	19	3117.65	WIDNR	6.42
Field5	219	2009	1.98662	10	6.00833	0.596923	0	3865.88	WIDNR	6.42
Field5	220	2009	0.755618	9	9.33333	0.209877	62.5	5861.18	WIDNR	6.42
Field5	221	2009	0.797971	7	1.88982	0.281106	0	2494.12	WIDNR	6.42
Field5	223	2009	1.90346	10	5.37587	0.531148	0	3491.76	WIDNR	6.42
Field5	225	2009	1.2214	12	2.59808	0.247024	37.5	2369.41	WIDNR	6.42
Field5	226	2009	1.00783	10	3.47851	0.243373	0	2992.94	WIDNR	6.42
Field5	227	2009	1.82634	15	9.55336	0.32973	4	2743.53	WIDNR	6.42
Field5	228	2009	1.26777	9	7.33333	0.329567	38	6734.12	WIDNR	6.42
Field5	233	2009	2.01597	9	5.66667	0.68	3.5	4364.71	WIDNR	6.42
Field5	239	2009	0.930384	11	7.53778	0.222413	66	6360	WIDNR	6.42
Field6	151	2009	1.49722	10	1.58114	0.342361	37.5	3172.41	WPA	10
Field6	152	2009	0.587732	11	6.33174	0.16572	86.5	5022.99	WPA	10
Field6	153	2009	1.23588	7	0.377964	0.40931	0	1586.21	WPA	10
Field6	154	2009	1.42602	10	4.42719	0.317808	38	3436.78	WPA	10
Field6	155	2009	1.36019	8	3.88909	0.387195	18	1454.02	WPA	10
Field6	157	2009	2.52099	16	7.75	0.628538	11	1718.39	WPA	10
Field6	159	2009	0.757148	7	2.26779	0.2553	7.5	5287.36	WPA	10
Field6	160	2009	1.12141	9	4	0.275766	9	2511.49	WPA	10
Field6	163	2009	1.41233	8	2.47487	0.405952	17.5	3172.41	WPA	10
Field6	164	2009	0.460666	6	2.44949	0.23545	85	6344.83	WPA	10
Field6	173	2009	0.0714146	3	4.04145	0.344961	85	10706.9	WPA	10
Field6	174	2009	1.51501	12	4.90748	0.329365	40.5	1718.39	WPA	10
Field6	176	2009	1.01347	8	2.82843	0.293269	38	2379.31	WPA	10
Field6	178	2009	1.63661	13	2.2188	0.316239	37.5	1718.39	WPA	10
Field7	272	2009	0.242869	5	1.34164	0.236641	0	5582.89	WPA	10
Field7	273	2009	1.37978	9	3	0.337995	37.5	4303.48	WPA	10
Field7	275	2009	0.111131	2	0	0.523438	0	4419.79	WPA	10
Field7	277	2009	1.19614	10	2.84605	0.313208	37.5	2093.58	WPA	10
Field7	279	2009	0.292164	4	2	0.294776	0	3372.99	WPA	10
Field7	280	2009	1.07643	6	3.49927	0.334083	37.5	4303.48	WPA	10
Field7	281	2009	1.20202	6	1.63299	0.463542	37.5	3954.55	WPA	10
Field7	282	2009	0	1	0	1	0	7676.47	WPA	10
Field7	288	2009	1.04869	10	2.21359	0.243023	7.5	4187.17	WPA	10
Field7	289	2009	1.52152	9	3.66667	0.395135	37.5	1977.27	WPA	10
Field7	290	2009	0.250044	3	2.3094	0.378446	3.5	3256.68	WPA	10
Field7	291	2009	1.20233	5	1.78885	0.51746	17.5	2209.89	WPA	10
Field7	293	2009	1.05963	4	2	0.6125	17.5	4536.1	WPA	10
Field7	294	2009	0	1	0	1	0	9770.05	WPA	10
Field7	295	2009	0.035899	2	0.707107	0.505848	0	4303.48	WPA	10
Field8	332	2009	2.39698	19	16.9997	0.475397	26.5	3483.74	Restoration	7.8
Field8	334	2009	2.34445	16	14.75	0.5125	14.5	870.94	Restoration	7.8
Field8	338	2009	1.92666	16	14.25	0.341667	36	1451.56	Restoration	7.8
Field8	339	2009	2.06773	21	21.0382	0.332667	39	5225.62	Restoration	7.8
Field8	341	2009	2.22112	18	16.4992	0.421007	22.5	2177.34	Restoration	7.8
Field8	346	2009	1.58059	11	13.2665	0.367832	22.5	2177.34	Restoration	7.8
Field8	347	2009	2.45661	18	19.799	0.509091	18	2322.5	Restoration	7.8
Field8	349	2009	1.44985	13	15.809	0.287985	43	1016.09	Restoration	7.8
Field8	350	2009	2.38804	22	19.6145	0.415107	38.5	4790.15	Restoration	7.8
Field8	353	2009	2.06396	16	16	0.416159	19	3338.59	Restoration	7.8
Field8	354	2009	2.3833	17	17.22	0.497214	20	1596.72	Restoration	7.8
Field8	355	2009	2.31503	18	20.0347	0.440632	24	5080.46	Restoration	7.8
Field8	357	2009	2.65478	29	24.1404	0.391319	36.5	5806.24	Restoration	7.8
Field8	358	2009	2.30543	20	16.0997	0.398235	22.5	2177.34	Restoration	7.8
Field8	360	2009	2.66148	24	20.4124	0.460884	35	3628.9	Restoration	7.8
