# Supplementary material for: Influence of Plant Community Composition on Biomass Production in Planted Grasslands
Source: PLoS One. 2015 May 27;10(5):e0125758. doi: 10.1371/journal.pone.0125758 (PMC4446319; doi:10.1371/journal.pone.0125758)
Supplement: S4 Table — (XLSX) [file pone.0125758.s004.xlsx]

## Sheet: Sheet1
Study	biomass yield (kg/ha)
Hooper and Visousek (1997)	150-4500†a
Tilman et al (1997)	200-2000†a
Hector et al (1999)	3365-8022a
Tilman et al (2001)	750-3500†a
van Ruijven and Berendse (2004)	1100-3100†a
Adler et al (2006)	2870-8570b
Johnson et al (2010)	4000-19000†b
Lee et al (2013)	4000-7200b
Jungers et al (2013)	500-5700 b
Henschell et al (2015)	626-10707b
† Exact measurements not available. Information extracted from published figures
a Grassland productivity-diversity experiments with controlled plant species richness
b Potential biofuel feedstock harvest studies in established grasslands
